# Supplementary material for: Synthesis and Biological Evaluation of RBG Derivatives as Nrf2 Activators for the Treatment of Parkinson’s Disease
Source: Int J Mol Sci. 2026 Apr 7;27(7):3326. doi: 10.3390/ijms27073326 (PMC13073808; doi:10.3390/ijms27073326)
Supplement: Supplementary file 1 [file ijms-27-03326-s001.zip]

Archive with 1 entries (1 files):
- ijms-4208549-supplementary.pdf
